# Supplementary material for: Persisting Vaccine Hesitancy in Africa: The Whys, Global Public Health Consequences and Ways-Out—COVID-19 Vaccination Acceptance Rates as Case-in-Point
Source: Vaccines (Basel). 2022 Nov 15;10(11):1934. doi: 10.3390/vaccines10111934 (PMC9697713; doi:10.3390/vaccines10111934)
Supplement: Supplementary file 1 [file vaccines-10-01934-s001.zip]

Archive with 1 entries (1 files):
- vaccines-1973694-supplementary.pdf
